# Supplementary material for: Study on the Overmolding Process of Carbon-Fiber-Reinforced Poly (Aryl Ether Ketone) (PAEK)/Poly (Ether Ether Ketone) (PEEK) Thermoplastic Composites
Source: Materials (Basel). 2023 Jun 18;16(12):4456. doi: 10.3390/ma16124456 (PMC10305048; doi:10.3390/ma16124456)
Supplement: Supplementary file 1 [file materials-16-04456-s001.zip]

Archive with 1 entries (1 files):
- materials-2415474-supplementary.pdf
